# Supplementary material for: Identification of Potential Migrants in Polyethylene Terephthalate Samples of Ecuadorian Market
Source: Polymers (Basel). 2021 Oct 31;13(21):3769. doi: 10.3390/polym13213769 (PMC8588110; doi:10.3390/polym13213769)
Supplement: Supplementary file 1 [file polymers-13-03769-s001.zip]

Archive with 1 entries (1 files):
- Supplementary information.pdf
